# Supplementary material for: Endometriosis and Impaired Placentation: A Prospective Cohort Study Comparing Uterine Arteries Doppler Pulsatility Index in Pregnancies of Patients with and without Moderate-Severe Disease
Source: Diagnostics (Basel). 2022 Apr 19;12(5):1024. doi: 10.3390/diagnostics12051024 (PMC9139463; doi:10.3390/diagnostics12051024)
Supplement: Supplementary file 1 [file diagnostics-12-01024-s001.zip]

Archive with 1 entries (1 files):
- diagnostics-1644597-supplementary.pdf
